# Supplementary material for: Multicenter study of the efficacy and safety of electrocautery-enhanced lumen-apposing metal stents for the internal drainage of pancreatic fluid collections
Source: Sci Rep. 2024 Mar 6;14:5481. doi: 10.1038/s41598-024-53785-8 (PMC10914712; doi:10.1038/s41598-024-53785-8)
Supplement: Supplementary file 1 — Supplementary Information. [file 41598_2024_53785_MOESM1_ESM.xlsx]

## Sheet: Data
SiteCode	Age	Gender	BMI	Comorbidities	Initial symptoms of PFC	Cause of AP	Date of AP onset	Ranson score	BiSAP score	APACHE-II	CT Balthazar score	PFC type	PFC communicating	PFC loculation	PFC location	Paracolic gutter extension	PFC no	PFC size (cm)	Proportion of necrotic part (%) CT/MRI/EUS	Procedure before LAMS	Procedure	Date	Time from onset (days)	Sedation	HotAxios size	Puncture site	Total procedure time (min)	Puncture-Deploy time (min)	Adjunct therapy	Concurrent external pigtail	Technical success	Complication	Complication management	DEN no	DEN accessories	Accessories others描述	DEN complications	Date of LAMS removal	LAMS indwelling time (days)	P duct disconnection	Transmural DPS after LAMS removal	DPS size	DPS no	DPS removal	DPS自動migration	Plastic stent indwelling time (days)	Transpapillary pancreatic stent	P stent removal	P stent自動migration
FEMH1	43	Male	23	Right hydronephrosis, favor retroperitoneum inflammation related; HBV carrier without regular F/U; Renal stone; Gallbladder stones and biliary pancreatitis s/p endoscopic sphincterotomy, balloon lithotripsy on 2019/07/05	fever/infection	gallstone	2019-07-04	4	1	4	E	WON	yes	multilocular	head-body	no	3	25	90	nil		2019-08-26	53	IVGA (propofol)	15mm	transgastric antrum	59	14	none	no	yes	none	nil	7	pentapod		self-limited bleeding	2019-10-02	37	no	no	.	.	.	.	.	no	.
FEMH2	42	Male	24	ARF, HF II, CAD, DM, CVA, Osteomyelitis	pain	hyperTG	2020-07-24	3	2	6	D	WON	yes	unilocular	body-tail	no	1	11	60	nil		2020-08-26	33	IVGA (propofol)	15mm	transgastric antrum	13	2	none	no	yes	bleeding	subsided after component therapy	7	pentapod		negative	2020-10-05	40	yes	no	.	.	.	.	.	no	.
FEMH3	71	Female	27	Gallstone, hyperlipidemia, HTN	pain	gallstone	2020-12-19	4	2	11	C	WON	yes	multilocular	body-tail	no	1	21	30	nil		2021-01-13	25	IVGA (propofol)	15mm	transgastric body	53	2	none	no	yes	none	nil	3	pentapod		negative	2021-02-03	21	no	yes	10Fr, 5cm	1	no	yes	48	yes	no	yes
FEMH4	80	Female	32	CRF, ruptured acute chole, recurrent pancreatic pseudocyst, LC, Parkinsonism, DM, HTN, HF	pain	gallstone	2021-03-24	nil	5	27	D	pseudocyst	yes	unilocular	body	no	1	7	.	EUS-guided double pigtail		2021-04-15	25	nil	15mm	transgastric body	19	2	none	no	yes	none	nil	.	others		negative	2021-05-14	29	no	no	.	.	.		.	no	.	.
FEMH5	55	Male	21	hyperlipidemia, type 2 DM	pain	alcohol	2021-11-04	4	3	13	E	WON	yes	unilocular	head	no	1	25	80	external pigtail		2021-11-29	25	nil	15mm	transgastric body	50	2	H2O2 instillation	yes	yes	none	nil	5	pentapod		self-limited bleeding	2021-12-30	31	yes	yes	10Fr, 3cm	1	no	yes	94	yes	no	yes
FEMH6	70	Female	26	Congestive Heart failure, Vascular heart disease, Diabetes mellitus, type 2, Hypertension, Hyperuricemia, Chronic obstructive pulmonary disease	pain	others	2020-09-11	4	3	8	D	WON	yes	unilocular	tail	no	1	9.4	40	nil		2021-02-10	152	ETGA	15mm	transgastric body	60	9	none	no	yes	none	nil	2	pentapod		negative	2021-03-01	20	yes	yes	7Fr, 3cm	1	no	yes	3	yes	no	yes
FEMH7	75	Female	24	Nil	pain	gallstone	2021-04-02	nil	3	10	E	WON	yes	unilocular	body-tail	no	3	9.8	40	nil		2021-04-20	18	IVGA (propofol)	15mm	transgastric fundus	27	3	none	no	yes	none	nil	4	pentapod		negative	2021-05-07	17	yes	yes	7Fr, 3cm	1	no	yes	40	yes	no	no
KCGH1	29	Female	23	HTN	pain	gallstone	2021-03-27	0	0	3	D	pseudocyst	yes	unilocular	body	no	1	17.3	.	nil		2021-08-17	143	ETGA	15mm	transgastric body	40	10	none	no	yes	none	nil	.	others		negative	2021-09-17	31	no	no	.	.	.	.	.	no	.	.
KCGH2	61	Female	21	Nil	pain	others	2021-07-02	1	1	0	D	pseudocyst	yes	unilocular	tail	no	1	7	.	nil		2021-10-29	119	ETGA	15mm	transgastric body	45	10	none	no	yes	none	nil	.	others		negative	2021-12-03	35	no	no	.	.	.	.	.	no	.	.
CMUH1	71	Male	23.7	HTN	pain	alcohol	2020-05-01	nil	nil	nil	D	pseudocyst	yes	unilocular	body-tail	no	1	8.1	.	EUS-guided double pigtail		2020-06-12	42	moderate (mid+fen)	15mm	transgastric body	14	4	none	no	yes	none	nil	.	others		negative	2020-07-09	27	yes	no	.	.	.	.	.	yes	no	yes
CMUH2	40	Female	20	ovary cancer	obstruction	malignancy	2021-03-22	nil	nil	nil	D	pseudocyst	yes	unilocular	body-tail	no	1	14.4	.	nil		2021-05-03	42	moderate (mid+fen)	15mm	transgastric body	22	4	none	no	yes	none	nil	.	others		negative	2021-06-01	29	yes	no	.	.	.	.	.	yes	no	no
NTUH1	55	Male	19.228	ESRD, thrombocytopenia, HTN, Bilateral hips avascular necrosis(due to steroid)s/p Bil. THR, HBV+HCV carrier	pain	alcohol	2015-12-24	nil	nil	nil	D	pseudocyst	yes	unilocular	head	no	1	7.6	.	nil		2019-06-30	1284	IVGA (propofol)	15mm	transgastric body	29	3	none	no	yes	none	nil	.	others		negative	2019-07-17	17	uncertain	no	.	.	.	.	.	no	no	no
NTUH2	20	Male	37.663	Dyslipidemia, HTN, Non-alcoholic fatty liver disease	fever/infection	hyperTG	2019-04-01	nil	nil	nil	E	WON	yes	unilocular	body-tail	no	1	11	90	nil		2019-12-04	247	IVGA (propofol)	15mm	transgastric body	25	4	none	no	yes	none	nil	2	others	Alligator forcept + Basket	negative	2019-12-16	12	no	no	.	.	.	.	.	no	no	no
NTUH3	61	Female	20.579	HTN, Autoimmune thyroid disease	pain	gallstone	2019-11-01	nil	nil	nil	D	WON	yes	unilocular	body-tail	no	1	11	30	nil		2020-02-24	115	IVGA (propofol)	15mm	transgastric body	24	10	none	no	yes	none	nil	1	others	Rat tooth forcep + Basket	self-limited bleeding	2020-03-10	15	yes	yes	7Fr.	2	no	yes	yes	no	.	.
NTUH4	60	Male	31.304	Pancreatic cancer	pain	malignancy	2019-12-01	nil	nil	nil	D	WON	yes	unilocular	tail	no	1	8.4	50	nil		2020-02-27	88	IVGA (propofol)	15mm	transgastric body	26	2	none	no	yes	none	nil	0	others		negative	2020-03-25	27	no	no	.	.	.	.	.	no	no	no
NTUH5	52	Male	22.531	HTN, duodenal ulcer, Ampullary papillary adenoma s/p papillectomy	fever/infection	others	2020-02-19	3	2	12	D	WON	yes	unilocular	body-tail	yes	1	13	90	external pigtail		2020-06-09	111	IVGA (propofol)	15mm	transgastric body	21	2	none	no	yes	none	nil	3	others	Pentapod + alligator forcep	negative	2020-06-29	20	yes	yes	7Fr. + 10Fr.	2	no	yes	yes	yes	no	no
NTUH6	38	Female	22.174	Hypertriglyceridemia(suspected estrogren use related)	pain	hyperTG	2020-02-10	0	2	8	E	WON	yes	multilocular	body-tail	yes	2	6.8	40	nil		2020-06-17	128	IVGA (propofol)	15mm	transgastric body	17	3	concurrent external drainage	yes	yes	none	nil	2	others	Pentapod + NET, Ajuncnt with Percutaneous drainage after index HotAXIOS	negative	2020-07-06	19	no	yes	7Fr.	2	no	no	no	yes	yes	no
NTUH7	43	Male	29.005	Pancreatic head neuroendocrine tumor, HTN, Bilateral renal stones	obstruction	malignancy	2018-01-03	nil	nil	nil	D	pseudocyst	yes	unilocular	head	no	1	7.2	.	nil		2020-12-22	1084	IVGA (propofol)	15mm	transgastric body	72	2	none	no	yes	none	nil	.	others		negative	2021-01-11	20	no	yes	7Fr.	2	yes	no	no	no	no	no
NTUH8	51	Male	18.53	Liver cirrhosis, DM, Alcoholism	pain	alcohol	2020-12-19	nil	nil	nil	E	WON	yes	unilocular	body	yes	1	6.8	50	nil		2021-01-06	18	IVGA (propofol)	15mm	transgastric body	67	45	none	no	yes	none	nil	1	others	Alligator + snare	negative	2021-01-20	14	uncertain	yes	7Fr.	3	no	yes	yes	no	no	no
NTUH9	59	Male	19.69	Acute cholecyctitis(gallstones related) s/p op	pain	gallstone	2019-11-01	nil	nil	nil	E	WON	yes	unilocular	tail	yes	1	8.1	80	external pigtail		2020-04-20	171	IVGA (propofol)	15mm	transgastric body	23	3	none	no	yes	none	nil	3	others	NET+forcep+Pentapod	stent migration	2020-04-23	3	no	yes	7Fr.+COOK*2	3	no	yes	yes	yes	yes	no
NTUH10	54	Male	17.81	Appendicitis s/p op, Unspecified autoimmune disease s/p steroid use	pain	gallstone	2021-03-30	7	2	18	D	WON	yes	unilocular	head-body	yes	1	19	90	external pigtail		2021-06-04	66	IVGA (propofol)	20mm	transgastric body	33	2	none	no	yes	none	nil	3	others	Pentapod + alligator forcep + rat-teeth forceps+basket+NET	negative	2021-06-25	22	yes	yes	7Fr.*2	2	no	yes	yes	no	.	.
VGHTC	52	Male	22	HTN, DM,old CVA	fever/infection	alcohol	2020-07-19	1	1	8	C	pseudocyst	yes	unilocular	body	no	1	7	30	nil		2020-12-01	135	ETGA	15mm	transgastric body	29	10	none	no	yes	none	nil	0	others		negative	2020-12-10	10	yes	no	.	.	.		nil	yes	yes	no
FJUH1	64	Male	26.5	HTN.	fever/infection	alcohol	2022-01-05	3	nil	nil	D	WON	no	multilocular	body	no	1	10.5	80	nil		2022-02-09	35	IVGA (propofol)	15mm	transgastric body	20	5	none	no	yes	none	nil	4	snare		negative	2022-03-09	29	no	no	.	.	.		nil	no	.	.
FJUH2	46	Male	28	hyperlipidemia	fever/infection	hyperTG	2020-12-14	2	nil	nil	C	WON	yes	unilocular	body	no	1	12	90	nil		2021-03-24	100	IVGA (propofol)	15mm	transgastric body	15	5	none	no	yes	none	nil	2	pentapod		stent migration	2021-03-30	6	no	no	.	.	.	.	nil	no	.	.
CCH1	45	Female	36	DM,HTN	pain	alcohol	2020-05-11	0	0	0	D	pseudocyst	yes	unilocular	body	no	1	6.7	.	nil		2020-05-30	19	moderate (mid+fen)	15mm	transgastric body	16	3	none	no	yes	none	nil	.	others		negative	2020-07-02	32	no	no	.	.	.	.	nil	no	.	.
SKH1	53	Female	24.5	Endometrial cancer s/p OP	pain	gallstone	2021-12-25	1	0	nil	C	WON	yes	multilocular	whole pancreas	no	3	10.6	80	nil		2022-02-14	51	IVGA (propofol)	15mm	transgastric body	21	2	H2O2 instillation	no	yes	none	nil	2	grasper		negative	2022-03-17	31	yes	yes	7Fr, 4 cm	1	no	no		yes	no	no
[truncated: 16 more columns]

## Sheet: 定義
CT Balthazar score	放LAMS之前最嚴重的CT
Proportion of necrotic part (%) CT/MRI/EUS	CT/MRI/EUS任一工具中可發現最多Necrotic part
P duct disconnection	ERCP/MRCP/CT任一工具中可發現P duct disconnection
Recurrence	症狀 或 影像學(>2cm)任一工具可發現者

## Sheet: code
														Pdis	Recur	p stent
		Symptoms			Case of AP			Sedation			P disconnection			no	no	no
		Pain	1		gallstone	1		IVGA	1		No	0		yes	yes	no	1	0
		Fever/infection	2		alcohol	2		ETGA	2		Yes	1		no	no	yes
		Obstruction	3		hyperTG	3		Moderate	3		Uncertain	2		no	no	no
		Others	4		Malignancy	4		no sedation	4					yes	no	yes	0	1
					others	5	(1 idiopathic							yes	no	yes	0	1
														yes	yes	yes	1	1
					Gender			DEN accessories			Balthazar			no	no	no
					Female	0		snare	1		A	1		no	no	no
					Male	1		rothnet	2		B	2		yes	no	yes	0	1
								grasper	3		C	3		yes	no	yes	0	1
					PCF type			pentapod	4		D	4		uncertain	yes	no
					Pseudocyst	0		Multiple	5		E	5		no	no	no
					WON	1								yes	yes	no	1	0
														no	no	no
		Puncture site			PCF location		PCF communication							yes	yes	yes	1	1
		transgastric	1		head	1	Yes	0						no	no	yes
		transduodenum	2		head-body	2	No	1						no	no	no
					body	3								uncertain	no	no
					body-tail	4	DEN accessories							no	yes	yes
					tail	5	Snare	1						yes	yes	no	1	0
					Wholw pancreas	6	Rothnet	2						yes	no	yes	0	1
							Grasper	3						no	no	no
					PCF loculation		Pentapod	4						no	no	no
					Unilocation	0	Combined	5						no	no	no
					Multilocation	1								yes	no	yes	0	1

## Sheet: won vs pp
PFC type	P_disrupt
1	0
1	0
1	0
0	3
1	1
1	1
1	1
0	0
0	0
0	1
0	1
0	3
1	0
1	1
1	0
1	1
1	0
0	0
1	3
1	0
1	1
0	1
1	0
1	0
0	0
1	1

## Sheet: p disrupt
	Transmural DPS after LAMS removal	DPS removal	DPS自動migration	Transpapillary pancreatic stent	P stent removal	P stent自動migration	Recurrence
0	no	.	.	no	.		yes	0
1	yes	no	yes	yes	no	yes	no	0
1	yes	no	yes	yes	no	yes	no	0
1	yes	no	yes	yes	no	no	yes	0
.	no	.	.	yes	no	yes	no	0
.	no	.	.	yes	no	no	no	0
.	yes	no	yes	no	.	.	yes	0
1	yes	no	yes	yes	no	no	yes	0
.	yes	no	yes	no	.	.	yes	0
.	no	.		yes	yes	no	no	0
1	yes	no	no	yes	no	no	no	1
